# Supplementary material for: IL-10 and TGF-β, but Not IL-17A or IFN-γ, Potentiate the IL-15-Induced Proliferation of Human T Cells: Association with a Decrease in the Expression of β2m-Free HLA Class I Molecules Induced by IL-15
Source: Int J Mol Sci. 2024 Aug 29;25(17):9376. doi: 10.3390/ijms25179376 (PMC11394758; doi:10.3390/ijms25179376)
Supplement: Supplementary file 1 [file ijms-25-09376-s001.zip]

Archive with 3 entries (3 files):
- Suppl. Figure S1.pptx
- Suppl. Figure S2.pptx
- Suppl. Figures Legends.pdf
